# Supplementary material for: Comparative Transcriptome Analysis of Pueraria lobata Provides Candidate Genes Involved in Puerarin Biosynthesis and Its Regulation
Source: Biomolecules. 2023 Jan 13;13(1):170. doi: 10.3390/biom13010170 (PMC9855344; doi:10.3390/biom13010170)
Supplement: Supplementary file 1 [file biomolecules-13-00170-s001.zip]

Archive with 1 entries (1 files):
- biomolecules-2113514-supplementary.pdf
